# Supplementary material for: Regulation of Interleukin-36γ/IL-36R Signaling Axis by PIN1 in Epithelial Cell Transformation and Breast Tumorigenesis
Source: Cancers (Basel). 2022 Jul 27;14(15):3654. doi: 10.3390/cancers14153654 (PMC9367291; doi:10.3390/cancers14153654)
Supplement: Supplementary file 1 [file cancers-14-03654-s001.zip]

Archive with 1 entries (1 files):
- cancers-1791768-supplementary.pdf
